# Supplementary material for: Molecular Background of Toxic-Substances-Induced Morphological Alterations in the Umbilical Cord Vessels and Fetal Red Blood Cells
Source: Int J Mol Sci. 2022 Nov 24;23(23):14673. doi: 10.3390/ijms232314673 (PMC9736329; doi:10.3390/ijms232314673)
Supplement: Supplementary file 1 [file ijms-23-14673-s001.zip]

Archive with 1 entries (1 files):
- ijms-1959692-supplementary.pdf
